# Supplementary material for: Pseudomonas aeruginosa Triggered Exosomal Release of ADAM10 Mediates Proteolytic Cleavage in Trans
Source: Int J Mol Sci. 2022 Jan 23;23(3):1259. doi: 10.3390/ijms23031259 (PMC8835980; doi:10.3390/ijms23031259)
Supplement: Supplementary file 1 [file ijms-23-01259-s001.zip]

Archive with 1 entries (1 files):
- ijms-1558316-supplementary.pdf
